# Supplementary material for: Suppression of Ovarian Cancer Cell Proliferation Is Associated with Upregulation of Cell-Matrix Adhesion Programs and Integrin-β4-Induced Cell Protection from Cisplatin
Source: Cancers (Basel). 2025 Apr 27;17(9):1472. doi: 10.3390/cancers17091472 (PMC12070841; doi:10.3390/cancers17091472)
Supplement: Supplementary file 1 [file cancers-17-01472-s001.zip]

Archive with 1 entries (1 files):
- cancers-3499327-supplementary.pdf
